# Supplementary material for: Statistical hypothesis testing of factor loading in principal component analysis and its application to metabolite set enrichment analysis
Source: BMC Bioinformatics. 2014 Feb 21;15:51. doi: 10.1186/1471-2105-15-51 (PMC4015128; doi:10.1186/1471-2105-15-51)
Supplement: Additional file 1: Table S1 and S2 — Results of statistical hypothesis testing of factor loading in PC1 and Welch’s t test and MSEA for the two case studies. Table S3. Result of MSEA using ORA for significant metabolites selected by Welch's t-test in a comparative study of normal and 12 h-fasted mice. [file 1471-2105-15-51-S1.xlsx]

## Sheet: Table S1
Table S1. Results of statistical hypothesis test of factor loading in PC1 and Welch's t-test in fasting mouse study
Annotation name	p-value (factor loading in PC1)		p-value (Welch's t-test)
γ-Glu-Cys	0.00163545	*	0.021028	*
γ-Glu-2-aminobutyric acid	0.0620341		0.0159883	*
γ-Butyrobetaine	0.00121361	*	0.0090142	*
β-Ala	0.0549777		0.0214443	*
Xanthosine	0.0640889		0.107557
Xanthopterin	0.000404006	*	0.00158495	*
Xanthine	0.0724568		0.0818945
Val	0.106526		0.10955
UTP	0.109664		0.0338075	*
Urocanic acid	0.217681		0.171753
Uridine	0.0200517	*	0.0782839
Uric acid	0.897784		0.9323
Urea	0.0146334	*	0.0531087
Uracil	0.0542203		0.155862
UMP	0.538494		0.614981
UDP-N-acetylglucosamine	0.523537		0.462449
UDP-glucuronic acid	0.105604		0.204098
UDP-glucose ; UDP-galactose	0.389786		0.213042
UDP	0.0612726		0.0299882	*
Tyr-Glu	0.0245671	*	0.0560743
Tyramine	0.130692		0.0778735
Tyr	0.149671		0.270654
Trp	0.00139794	*	0.00028481	*
Trimethylamine N-oxide	0.00243294	*	0.0134771	*
Trigonelline	0.000566789	*	0.0125815	*
Triethanolamine	0.387473		0.370498
Trehalose 6-phosphate	0.00350293	*	0.00638062	*
trans-Glutaconic acid ; Itaconic acid	0.110755		0.184754
threo-β-Methylaspartic acid	0.817321		0.663827
Threonic acid	0.868421		0.81507
Thr-Asp	0.0253045	*	0.0497217	*
Thr	0.320867		0.381531
Thiaproline	0.000589152	*	0.00368243	*
Thiamine phosphate	0.0866417		0.079138
Thiamine	0.0276636	*	0.117842
Theobromine	0.000120362	*	0.00259053	*
Taurocholic acid	0.272847		0.136113
Taurine	0.202149		0.200276
Succinic acid	0.000370955	*	0.000865771	*
Suberic acid	0.00015952	*	0.000630561	*
Stachydrine	1.23271e-05	*	3.9471e-05	*
Spermine	0.000158285	*	2.6892e-05	*
Spermidine	6.94179e-05	*	4.08769e-05	*
Sorbitol 6-phosphate	0.000267663	*	0.000358331	*
S-Nitrosoglutathione	0.913003		0.657677
S-Methylmethionine	0.00145534	*	0.0100305	*
S-Lactoylglutathione	1.2803e-06	*	2.85067e-06	*
Serotonin	0.126815		0.0726514
Ser-Glu	0.031562	*	0.0583753
Ser	0.0826527		0.0806332
Sedoheptulose 7-phosphate	0.0268223	*	0.0371062	*
SDMA	0.000748867	*	0.00112017	*
Sarcosine	0.0211435	*	0.0505066
S-Adenosylmethionine	0.77475		0.611906
S-Adenosylhomocysteine	0.044722	*	0.0917779
Saccharopine	0.919071		0.869025
Ribulose 5-phosphate	0.915456		0.849846
Ribulose 1,5-diphosphate	0.0831832		0.186673
Ribose 5-phosphate	0.0979918		0.149109
Rhein	0.387937		0.216437
Quinolinic acid	0.00758659	*	0.0141403	*
Pyruvic acid	1.8338e-05	*	0.00429915	*
Pyridoxamine 5'-phosphate	0.0012263	*	0.00184654	*
Pyridoxal	1.42113e-05	*	0.000172918	*
Pyridine-2-carboxylic acid butyl ester	0.0437733	*	0.0647955
Putrescine	0.0414923	*	0.0868144
Pterin	0.357646		0.426504
Propionyl CoA_divalent	0.330352		0.491646
Propionic acid	0.0372099	*	0.0451515	*
Pro	0.0820712		0.155319
p-Nitrophenyl phosphate	0.0169459	*	0.0188914	*
Pipecolic acid	0.620959		0.834939
Pimelic acid	0.00174187	*	0.00543023	*
Phosphorylcholine	0.00106252	*	0.00698804	*
Phosphoenolpyruvic acid	0.000384685	*	0.00248514	*
Phosphocreatine	0.0212356	*	0.0390992	*
Phenaceturic acid	0.444852		0.706817
Phe	0.583073		0.627432
Pelargonic acid	0.355681		0.429977
Pantothenic acid	0.00183121	*	0.0133847	*
Oxypurinol	0.0616048		0.071986
O-Succinylhomoserine	3.78649e-05	*	0.000102863	*
Ornithine	0.00935007	*	0.0453797	*
Ophthalmic acid	0.00467125	*	0.00446464	*
Octanoyl CoA_divalent	0.277662		0.202548
O-Acetylcarnitine	0.0117974	*	0.00374594	*
Nω-Methylarginine	0.0505109		0.166884
N-Methylproline	0.334798		0.634651
N-Methylglutamic acid	0.000366902	*	0.000226692	*
N-Methylalanine	0.841865		0.721856
Nicotinic acid	0.115609		0.277394
N-Ethylmaleimide_+H2O	0.998389		0.888183
N-Carbamoylaspartic acid	0.324437		0.373901
NADPH_divalent	0.535753		0.40688
NADP+	0.687592		0.993747
NADH	0.231438		0.126323
NAD+	0.836582		0.835527
N-Acetyl-β-alanine	0.0196877	*	0.0046857	*
N-Acetylphenylalanine	0.000735382	*	0.000366027	*
N-Acetylornithine	0.00710183	*	0.0185646	*
N-Acetylneuraminic acid	0.145125		0.241794
N-Acetylmethionine	0.822748		0.585216
N-Acetylleucine	0.0111076	*	0.0243464	*
N-Acetylhistidine	0.00780973	*	0.0144859	*
N-Acetylglutamic acid	0.206081		0.364317
N-Acetylglucosamine 6-phosphate	0.000374939	*	0.00405284	*
N-Acetylglucosamine 1-phosphate	0.0161342	*	0.0129366	*
N-Acetylglucosamine	0.0721459		0.0742458
N-Acetylaspartic acid	0.866197		0.93431
N8-Acetylspermidine	0.031539	*	0.0828627
N6-Acetyllysine	0.115376		0.220668
N6,N6,N6-Trimethyllysine	0.864974		0.86579
N5-Ethylglutamine	0.00282107	*	0.0239236	*
N1-Acetylspermidine	0.419696		0.498618
N,N-Dimethylglycine	0.0174993	*	0.0327243	*
myo-Inositol 2-phosphate	0.962726		0.932893
Mucic acid	0.0487924	*	0.0705155
Methionine sulfoxide	0.439444		0.452672
Met	0.0320045	*	0.0278266	*
Malic acid	0.005934	*	0.0344828	*
Lys	0.110194		0.156436
Leu	0.495371		0.532496
Lauric acid	0.000253421	*	0.00336378	*
Lactic acid	3.03353e-05	*	0.00132368	*
Kynurenine	0.494571		0.488967
Isovaleric acid	0.852298		0.732069
Isopropanolamine	0.542389		0.613179
Isonicotinamide ; Nicotinamide	0.479117		0.4877
Isocitric acid	0.0124026	*	0.0461414	*
Isobutyryl CoA_divalent	0.0157016	*	0.0173537	*
Isobutyric acid ; Butyric acid	0.972292		0.996899
Isobutylamine	0.589349		0.666245
Isethionic acid	0.0752249		0.0690665
Inosine	0.784149		0.675515
IMP	0.786759		0.892216
Imidazolelactic acid	0.789382		0.937278
Imidazole-4-acetic acid	0.102664		0.130734
Ile	0.381781		0.352974
Hypoxanthine	0.00827194	*	0.0140389	*
Hypotaurine	0.0659036		0.0932038
Hydroxyproline	0.0503927		0.137601
Homovanillic acid	0.000434555	*	0.00537225	*
Homoserine	0.0203062	*	0.0643826
Histamine	0.695973		0.783926
His	0.208486		0.200354
Hexylamine	0.0167906	*	0.0224921	*
Hexanoic acid	0.242058		0.222024
Heptanoic acid	0.728777		0.86773
Guanosine	0.00522027	*	0.0192929	*
Guanidoacetic acid	0.074718		0.0942169
Guanidinosuccinic acid	6.60478e-05	*	0.00211103	*
GTP	0.230952		0.138691
GMP	0.000797852	*	0.00202617	*
Gly-Leu	0.0062119	*	0.0204223	*
Gly-Gly	0.000267248	*	0.000191835	*
Glycolic acid	0.0163302	*	0.0394532	*
Glycocholic acid	0.288351		0.377723
Glycerophosphocholine	0.00212911	*	0.00169839	*
Glycerol 3-phosphate	0.132986		0.136109
Glyceric acid	0.298574		0.336193
Glyceraldehyde 3-phosphate	0.0265237	*	0.0286916	*
Gly-Asp	0.822992		0.649879
Gly	0.532849		0.650912
Glutathione (GSSG)_divalent	0.85299		0.65042
Glutathione (GSH)	4.61634e-05	*	0.0037624	*
Glutaric acid	0.301166		0.471835
Glucuronic acid	0.723536		0.590967
Glucose 6-phosphate	1.99724e-06	*	6.23709e-05	*
Glucose 1-phosphate	1.39163e-06	*	0.000607489	*
Glucosamine	0.0020807	*	0.00640957	*
Gluconic acid	0.0995699		0.0842147
Glucaric acid	0.424586		0.605947
Glu	0.339387		0.233009
Gln	0.0668303		0.0388919	*
GDP-mannose ; GDP-galactose	3.51137e-05	*	1.77313e-05	*
GDP	0.00971442	*	0.020785	*
Ganciclovir	0.000657565	*	0.00944603	*
GABA	0.000927675	*	0.0160036	*
Fumaric acid	0.0203153	*	0.0596189
Fructose 6-phosphate	2.1856e-05	*	0.000248267	*
Fructose 1,6-diphosphate	0.0754811		0.0493421	*
FAD_divalent	0.080125		0.115832
Ethanolamine phosphate	4.70275e-07	*	5.51243e-06	*
Ergothioneine	0.560014		0.683272
Ectoine	0.01842	*	0.0635776
Dyphylline	0.00172207	*	0.00269965	*
dTTP	0.324437		0.373901
Dihydroxyacetone phosphate	0.00611408	*	0.0095172	*
Diethanolamine	0.117257		0.0997026
Cytosine	0.398916		0.217661
Cytidine	0.0259383	*	0.073713
Cysteinesulfinic acid	0.79234		0.801894
Cysteine glutathione disulphide	0.352592		0.274558
Cysteic acid	0.0030682	*	0.0254689	*
Cystathionine	0.0487033	*	0.103602
Cys	0.000583001	*	0.0179283	*
Cyclohexylamine	0.117037		0.17996
Creatinine	0.856481		0.847065
Creatine	0.08268		0.0750284
CoA_divalent	0.0304006	*	0.0367009	*
CMP-N-acetylneuraminate	0.365729		0.257702
CMP	0.411456		0.64765
Citrulline	0.198744		0.257238
Citric acid	0.0433377	*	0.106093
cis-Aconitic acid	0.0139605	*	0.0742807
Choline	7.24029e-05	*	0.000596259	*
Cholic acid	0.0118601	*	0.0257432	*
CDP-choline	0.0221898	*	0.0128451	*
CDP	0.443594		0.257414
Carnosine	0.698561		0.478333
Carnitine	8.68386e-05	*	0.000107057	*
Carboxymethyllysine	0.19458		0.128552
Betonicine	8.877e-07	*	6.15742e-05	*
Betaine aldehyde_+H2O	0.00975999	*	0.0237429	*
Betaine	0.0906294		0.0477005	*
Benzoic acid	0.33761		0.408867
ATP	0.149372		0.0794486
Asp	0.0210023	*	0.0161345	*
Asn	0.102395		0.095443
Ascorbic acid	0.0330791	*	0.0465936	*
Argininosuccinic acid	0.00148933	*	0.00936717	*
Arg-Glu	0.02986	*	0.0825897
Arg	0.000507316	*	0.00470305	*
Anthranilic acid	0.729909		0.662251
AMP	0.02369	*	0.0264471	*
Ala-Ala	0.553288		0.822527
Ala	0.00104565	*	0.00688836	*
ADP-ribose	0.00892767	*	0.0144478	*
ADP-glucose ; GDP-fucose	0.254777		0.270125
ADP	0.337871		0.192126
ADMA	0.44162		0.220363
Adipic acid	9.15381e-05	*	0.000103822	*
Adenylosuccinic acid	0.862408		0.897475
Adenosine	0.000324586	*	0.00256213	*
Adenine	0.00195357	*	0.00723528	*
Acetyl CoA_divalent	0.0844762		0.0460992	*
Acetoacetamide	0.00108835	*	0.00193744	*
7,8-Dihydrobiopterin	0.000305882	*	0.000443085	*
6-Phosphogluconic acid	0.000587325	*	0.000359038	*
6-Hydroxyhexanoic acid	0.0826383		0.109662
6-Aminohexanoic acid	0.896369		0.859195
5-Oxoproline	0.0129563	*	0.012396	*
5-Oxohexanoic acid	0.332793		0.373901
5-Oxo-2-tetrahydrofurancarboxylic acid	0.054593		0.141093
5-Methyltetrahydrofolic acid	0.862198		0.646534
5-Methoxyindoleacetic acid	0.0695594		0.179647
5'-Deoxy-5'-methylthioadenosine	0.435348		0.576503
5-Aminovaleric acid	4.03889e-05	*	0.00451328	*
5-Aminoimidazole-4-carboxamide ribotide	0.962653		0.948216
5,6,7,8-Tetrahydrobiopterin	0.0218694	*	0.0816639
4-Guanidinobutyric acid	0.0224067	*	0.0635101
4-Amino-3-hydroxybutyric acid	0.0717599		0.190281
3-Ureidopropionic acid	0.997881		0.957251
3-Phosphoglyceric acid	0.0012213	*	0.00226044	*
3-Indoxylsulfuric acid	0.273444		0.298768
3-Hydroxybutyric acid	7.54642e-05	*	0.000368478	*
3-Hydroxy-3-methylglutaric acid	0.00585967	*	0.011668	*
3'-Dephospho CoA	0.0410392	*	0.0809355
3-Aminoisobutyric acid	0.0519205		0.0161122	*
3-Aminobutyric acid	3.17396e-06	*	8.37302e-05	*
3',5'-ADP	0.00102435	*	0.00114435	*
2-Phosphoglyceric acid	0.00198338	*	0.00393781	*
2-Methylserine	0.0159912	*	0.079297
2-Hydroxyvaleric acid	0.00639274	*	0.00652995	*
2-Hydroxyisobutyric acid	0.00377052	*	0.00301493	*
2-Hydroxybutyric acid	0.635215		0.935318
2-Hydroxy-4-methylvaleric acid	0.99708		0.856343
2-Deoxyglucose 6-phosphate	0.00341904	*	0.0187515	*
2-Aminobutyric acid	0.0116007	*	0.00241563	*
2-Aminoadipic acid	0.713539		0.974698
2,6-Diaminopimelic acid	0.00159625	*	0.000461165	*
2,4-Diaminobutyric acid	0.0024589	*	0.00823392	*
2,3-Diphosphoglyceric acid	0.121374		0.0664651
2,3-Diaminopropionic acid	0.242606		0.343205
1-Pyrroline 5-carboxylic acid	0.311064		0.502762
1-Methylnicotinamide	0.791712		0.769729
1-Methylhistidine ; 3-Methylhistidine	0.066348		0.0231003	*
1-Methylhistamine	0.623904		0.731093
1-Methyladenosine	0.00228713	*	0.00484176	*
1-Methyl-4-imidazoleacetic acid	0.00110036	*	0.0012225	*
1-Methyl-2-pyrrolidone	0.1553		0.151173
1H-Imidazole-4-propionic acid	0.0409488	*	0.112246
*p<0.05

## Sheet: Table S2
Table S2. Results of statistical hypothesis test of factor loading in PC1 and Welch's t-test in db/db mouse study
Annotation name	p-value (factor loading)		p-value (Welch's t-test)
Urea	0.393546		0.406894
Isobutylamine	0.0157286	*	0.05619
Gly	0.0211114	*	0.0974409
Trimethylamine N-oxide	0.0832395		0.361402
Isopropanolamine	0.757092		0.639814
Putrescine	0.00139246	*	0.00255837	*
Sarcosine	0.269778		0.326851
β-Ala	0.609345		0.364858
Ala	0.679889		0.473958
1-Methyl-2-pyrrolidone	0.135828		0.263475
Cyclohexylamine	0.526178		0.643682
Acetoacetamide	0.225607		0.354995
Hexylamine	0.18639		0.0912064
N-Methylalanine	0.762904		0.74333
3-Aminobutyric acid	0.0136681	*	0.00448862	*
2-Aminobutyric acid	0.748148		0.816325
GABA	0.0141583	*	0.0686808
3-Aminoisobutyric acid	0.529673		0.465398
N,N-Dimethylglycine	0.617893		0.565567
Choline	0.88681		0.830871
2,3-Diaminopropionic acid	0.00264919	*	0.00746093	*
Ser	0.52288		0.622078
Diethanolamine	0.0803333		0.0280982	*
Hypotaurine	0.116753		0.183143
Cytosine	0.610306		0.623362
Histamine	0.585467		0.652745
Uracil	0.408257		0.385241
1-Pyrroline 5-carboxylic acid	0.445875		0.328849
Creatinine	0.760445		0.921757
Pro	0.102781		0.311951
Guanidoacetic acid	0.950223		0.621043
Betaine	0.0561846		0.0170346	*
5-Aminovaleric acid	0.0887319		0.0871747
Val	0.175606		0.23002
2,4-Diaminobutyric acid	0.0617243		0.0255906	*
4-Amino-3-hydroxybutyric acid	0.000387989	*	0.00383529	*
2-Methylserine	0.207573		0.110363
Homoserine	0.579387		0.489282
Thr	0.606835		0.763411
Betaine aldehyde_+H2O	0.0178687	*	0.0587634
Cys	0.0232308	*	0.157545
Isonicotinamide ; Nicotinamide	0.0556658		0.16054
Nicotinic acid	0.290627		0.501751
Taurine	0.0199258	*	0.00379098	*
1-Methylhistamine	0.169929		0.204036
Imidazole-4-acetic acid	0.920936		0.972788
Pipecolic acid	0.274307		0.418783
N-Methylproline	0.400151		0.374808
trans-Glutaconic acid ; Itaconic acid	0.875149		0.879586
Hydroxyproline	0.63574		0.651959
Creatine	0.184193		0.201958
6-Aminohexanoic acid	0.892636		0.722838
Ile	0.242998		0.401534
Leu	0.272532		0.42582
Gly-Gly	0.0395093	*	0.0395908	*
Asn	0.162635		0.45553
Ornithine	0.975945		0.7457
Thiaproline	0.209984		0.263466
Asp	0.240089		0.196128
Adenine	0.309813		0.378911
Hypoxanthine	0.617534		0.8637
1-Methylnicotinamide	0.2144		0.339586
Trigonelline	0.222187		0.24656
Tyramine	0.800675		0.974561
Urocanic acid	0.819757		0.550583
1-Methyl-4-imidazoleacetic acid	0.295842		0.404372
1H-Imidazole-4-propionic acid	0.280482		0.473857
Ectoine	0.844369		0.758755
Stachydrine	0.130628		0.074768
4-Guanidinobutyric acid	0.102488		0.0506382
γ-Butyrobetaine	0.623968		0.694062
Spermidine	0.00864565	*	0.0129627	*
Lys	0.37346		0.607668
threo-β-Methylaspartic acid	0.0423992	*	0.0369721	*
Glu	0.475275		0.429211
Gln	0.950544		0.531538
Met	0.793784		0.456365
Triethanolamine	0.563273		0.915699
Oxypurinol	0.369019		0.330884
His	0.45497		0.829636
Imidazolelactic acid	0.228382		0.0417894	*
Betonicine	0.461585		0.373901
Ala-Ala	0.176549		0.237995
2-Aminoadipic acid	0.483407		0.554125
Carnitine	0.00408289	*	0.00973927	*
Pterin	0.0750342		0.128485
S-Methylmethionine	0.000761952	*	0.000952024	*
Methionine sulfoxide	0.0779191		0.0575005
Phe	0.89294		0.615774
Pyridoxal	0.0383732	*	0.0399512	*
1-Methylhistidine ; 3-Methylhistidine	0.76345		0.950577
N-Acetylornithine	0.994768		0.77409
N5-Ethylglutamine	0.147586		0.131519
Arg	0.539027		0.537808
Guanidinosuccinic acid	1.86507e-05	*	0.00108438	*
Citrulline	0.121932		0.234566
Serotonin	0.539233		0.683822
Xanthopterin	0.0143832	*	0.0426947	*
Glucosamine	0.523702		0.651921
Pyridine-2-carboxylic acid butyl ester	0.48159		0.422283
Tyr	0.245368		0.509961
Phosphorylcholine	0.0146526	*	0.00144354	*
N8-Acetylspermidine	0.226014		0.348585
N1-Acetylspermidine	0.00106084	*	0.00142861	*
N6-Acetyllysine	0.162214		0.132905
Gly-Leu	0.349291		0.485835
Nω-Methylarginine	0.275074		0.293788
N6,N6,N6-Trimethyllysine	0.16944		0.143956
Gly-Asp	0.325832		0.404778
Phenaceturic acid	0.0606304		0.124992
N-Acetylhistidine	0.00201032	*	0.0113718	*
ADMA	0.918989		0.934226
SDMA	0.670271		0.797983
Spermine	0.039278	*	0.0351611	*
O-Acetylcarnitine	0.0476377	*	0.0916536
Trp	0.542065		0.917071
Carboxymethyllysine	0.061819		0.0776916
Kynurenine	0.663934		0.445082
p-Nitrophenyl phosphate	0.00909724	*	0.063299
N-Acetylglucosamine	0.438087		0.305817
Cystathionine	0.556355		0.732436
Carnosine	0.214869		0.35995
Ergothioneine	0.0819488		0.119753
Ser-Glu	0.509776		0.213685
Thr-Asp	0.219995		0.150063
7,8-Dihydrobiopterin	0.0114723	*	0.00650812	*
5,6,7,8-Tetrahydrobiopterin	0.000503882	*	0.0168967	*
Cytidine	0.999884		0.976671
Uridine	0.160976		0.160314
Pyridoxamine 5'-phosphate	0.197897		0.457922
γ-Glu-Cys	0.080298		0.251894
Dyphylline	0.0138244	*	0.084026
Glycerophosphocholine	0.037577	*	0.106534
Thiamine	0.553549		0.691149
Adenosine	0.330135		0.208736
Inosine	0.440753		0.605205
Saccharopine	0.525944		0.639971
1-Methyladenosine	0.171624		0.141149
Guanosine	0.155355		0.195514
Ophthalmic acid	0.135823		0.21488
Argininosuccinic acid	0.149598		0.197557
5'-Deoxy-5'-methylthioadenosine	0.100081		0.111766
Arg-Glu	0.0730406		0.135351
Glutathione (GSSG)_divalent	0.852404		0.759891
Glutathione (GSH)	0.0479044	*	0.166638
Tyr-Glu	0.485738		0.842913
S-Nitrosoglutathione	0.335336		0.115853
Thiamine phosphate	0.838394		0.711868
S-Lactoylglutathione	0.0962349		0.0487232	*
S-Adenosylhomocysteine	0.241637		0.293099
S-Adenosylmethionine	0.603784		0.552396
Cysteine glutathione disulphide	0.00555451	*	0.0424889	*
Glyoxylic acid	0.213345		0.373901
Propionic acid	0.0726945		0.0317836	*
Glycolic acid	0.426891		0.297702
Pyruvic acid	0.00130744	*	0.0319035	*
Isobutyric acid ; Butyric acid	0.229998		0.278191
Lactic acid	0.395357		0.196023
Isovaleric acid	0.370916		0.343245
2-Hydroxybutyric acid	0.0114389	*	0.0435802	*
2-Hydroxyisobutyric acid	0.0480193	*	0.127122
3-Hydroxybutyric acid	0.869693		0.966811
Glyceric acid	0.000677035	*	0.00122028	*
Fumaric acid	0.346267		0.234017
Hexanoic acid	0.902741		0.728161
Succinic acid	0.45309		0.968408
2-Hydroxyvaleric acid	0.472307		0.361833
Benzoic acid	0.0194498	*	0.035829	*
Isethionic acid	0.0215418	*	0.0139211	*
5-Oxoproline	0.0987524		0.142388
5-Oxo-2-tetrahydrofurancarboxylic acid	0.0428261	*	0.179022
5-Oxohexanoic acid	0.0262842	*	0.0414848	*
Heptanoic acid	0.799264		0.939173
N-Acetyl-β-alanine	0.0635904		0.198007
Glutaric acid	0.676095		0.764904
3-Ureidopropionic acid	0.239122		0.337987
2-Hydroxy-4-methylvaleric acid	0.0517911		0.0738456
6-Hydroxyhexanoic acid	0.50439		0.620298
Malic acid	0.338583		0.226458
Threonic acid	0.066587		0.046583	*
Ethanolamine phosphate	0.884336		0.793389
Adipic acid	1.47275e-05	*	0.000287317	*
Xanthine	0.612627		0.590254
Cysteinesulfinic acid	0.271187		0.335946
Pelargonic acid	0.036629	*	0.0731865
N-Methylglutamic acid	0.116105		0.200165
3-Hydroxy-3-methylglutaric acid	0.772121		0.789164
Quinolinic acid	0.00976084	*	0.0247452	*
Phosphoenolpyruvic acid	0.000428372	*	0.000196274	*
Uric acid	0.0441885	*	0.14148
Cysteic acid	0.00116142	*	0.00359	*
Dihydroxyacetone phosphate	0.00728065	*	0.0263781	*
Glyceraldehyde 3-phosphate	0.461585		0.373901
Glycerol 3-phosphate	0.299517		0.766946
N-Acetylleucine	0.0256911	*	0.0193427	*
cis-Aconitic acid	0.868695		0.985085
Suberic acid	0.0456788	*	0.194286
Ascorbic acid	0.392617		0.682515
N-Carbamoylaspartic acid	0.639403		0.669876
Theobromine	0.0791798		0.184296
Homovanillic acid	0.63506		0.439095
2-Phosphoglyceric acid	0.00769128	*	0.0219757	*
3-Phosphoglyceric acid	0.00785479	*	0.023755	*
N-Acetylglutamic acid	0.760728		0.835312
N-Acetylmethionine	0.30682		0.447248
Isocitric acid	0.239207		0.218301
Citric acid	0.9573		0.708425
Glucuronic acid	0.948408		0.635079
Gluconic acid	0.347739		0.338919
Lauric acid	0.0458952	*	0.0193752	*
5-Methoxyindoleacetic acid	0.0255185	*	0.0366995	*
N-Acetylphenylalanine	0.00605256	*	0.044082	*
Mucic acid	0.200878		0.195746
Glucaric acid	0.8343		0.913662
Phosphocreatine	0.14927		0.448233
3-Indoxylsulfuric acid	0.257617		0.367358
O-Succinylhomoserine	0.736409		0.962038
Pantothenic acid	0.119203		0.053488
Ribose 5-phosphate	0.787453		0.614514
Ribulose 5-phosphate	0.247922		0.263454
2-Deoxyglucose 6-phosphate	0.407179		0.312929
Ganciclovir	1.0132e-05	*	0.0011746	*
myo-Inositol 2-phosphate	0.739183		0.984393
Glucose 1-phosphate	0.0170392	*	0.0110333	*
Glucose 6-phosphate	0.0554443		0.0704022
Fructose 6-phosphate	0.0593333		0.0614521
Sorbitol 6-phosphate	0.00394408	*	0.000612387	*
2,3-Diphosphoglyceric acid	0.570412		0.691751
6-Phosphogluconic acid	0.538004		0.44686
Rhein	0.0110061	*	0.0686808
Xanthosine	0.215865		0.503857
Sedoheptulose 7-phosphate	0.14		0.0798251
N-Acetylglucosamine 6-phosphate	0.130321		0.18737
N-Acetylglucosamine 1-phosphate	0.286935		0.192688
N-Acetylneuraminic acid	0.369519		0.529905
Ribulose 1,5-diphosphate	0.985275		0.529224
CMP	0.271888		0.33344
UMP	0.285981		0.179167
5-Aminoimidazole-4-carboxamide ribotide	0.418967		0.482617
Fructose 1,6-diphosphate	0.0774058		0.202343
AMP	0.612076		0.957019
IMP	0.822889		0.837614
GMP	0.936227		0.957191
NADPH_divalent	0.0487896	*	0.0523077
CoA_divalent	0.23736		0.121732
FAD_divalent	0.00386089	*	0.000115212	*
CDP	0.238478		0.147394
UDP	0.250883		0.337202
Acetyl CoA_divalent	0.294559		0.697613
Cholic acid	0.501013		0.568295
Propionyl CoA_divalent	0.53648		0.623367
Isobutyryl CoA_divalent	0.944945		0.837792
Trehalose 6-phosphate	0.164422		0.214194
3',5'-ADP	0.115328		0.163822
ADP	0.0259788	*	0.0343025	*
GDP	0.00164789	*	0.0161065	*
Octanoyl CoA_divalent	0.285668		0.391371
Adenylosuccinic acid	0.772375		0.637242
Glycocholic acid	0.0642633		0.133455
UTP	0.757814		0.769538
CDP-choline	0.935078		0.469363
ATP	0.0567053		0.0486412	*
Taurocholic acid	0.293748		0.587518
GTP	0.000415131	*	0.00353542	*
ADP-ribose	0.0578806		0.036336	*
UDP-glucose ; UDP-galactose	0.00157799	*	0.00774323	*
UDP-glucuronic acid	0.983957		0.665479
ADP-glucose ; GDP-fucose	0.0114885	*	0.00661576	*
GDP-mannose ; GDP-galactose	0.0140599	*	0.0674838
UDP-N-acetylglucosamine	0.709947		0.989065
CMP-N-acetylneuraminate	0.991954		0.899307
NAD+	0.0396416	*	0.190971
NADH	0.000588125	*	0.0173486	*
3'-Dephospho CoA	0.283751		0.292432
NADP+	0.566444		0.233853
*p<0.05

## Sheet: Table S3
Table S3. Result of MSEA using ORA for significant metabolites selected by Welch's t-test in a comparative study of normal and 12 h-fasted mice.
	ORA
	positive t statistics				negative t statistics
	p-value		q-value		p-value		q-value
Glycolysis	1		1		6.19101e-07	*	1.60966e-05	**
Pentose phosphate pathway	1		1		0.0122585	*	0.15936
TCA cycle	1		1		0.069707		0.397844
Glutamic acid and glutamine metabolism	1		1		0.1035		0.448501
Alanine, aspartic acid and asparagine metabolism	0.838659		1		0.404353		0.876098
Lysine metabolism	0.868799		1		0.765022		1
Valine, leucine and isoleucine metabolism	1		1		0.688833		1
Glycine, serine and threonine metabolism	0.770103		1		0.256188		0.666089
Cysteine metabolism	0.672725		1		0.156636		0.552894
Methionine metabolism	0.634091		1		1		1
Shikimic acid metabolism	1		1		0.37095		0.876098
Histidine metabolism	0.263283		1		1		1
Urea cycle	0.868799		1		0.225131		0.650379
Proline metabolism	1		1		0.471364		0.903761
Polyamine metabolism	1		1		0.069707		0.397844
Tryptophan metabolism	0.756625		1		0.561737		0.973678
Tyrosine metabolism	1		1		0.170121		0.552894
beta-alanine metabolism	0.0868613		1		0.48664		0.903761
Taurine metabolism	1		1		0.0765084		0.397844
Creatine metabolism	0.80176		1		0.90506		1
Purine metabolism	0.036018	*	0.936469		0.991149		1
Pyrimidine metabolism	0.848431		1		0.848483		1
Ribonucleotide metabolism	0.373166		1		0.850701		1
Deoxyribonucleotide	1		1		1		1
Conjugated bile acid	0.551882		1		1		1
Nicotinic acid metaboilsm	0.373166		1		0.619097		1
*p<0.05, **q<0.05,
